# Supplementary material for: Lectin-mediated, time-efficient, and high-yield sorting of different morphologically intact nephron segments
Source: Pflugers Arch. 2023 Dec 13;476(3):379–93. doi: 10.1007/s00424-023-02894-w (PMC10847228; doi:10.1007/s00424-023-02894-w)
Supplement: Supplementary file 2 — Supplementary file2 (XLSX 22 KB) [file 424_2023_2894_MOESM2_ESM.xlsx]

## Sheet: Figure 5
Figure 5
Nphs1							Lrp2							Slc12a1
pre-sort	Glom	PT	TAL	DCT	CNT/CD		pre-sort	Glom	PT	TAL	DCT	CNT/CD		pre-sort	Glom	PT	TAL	DCT	CNT/CD
0.01234	1	0.00044	0.00261	0.00092	0.00246		0.77615	0.03008	1	0.02885	0.06458	0.04003		0.08595	0.03205	0.00414	1	0.10216	0.03597
0.01239	1	0.00027	0.00343	0.00065	0.00279		0.75795	0.00644	1	0.0284	0.11268	0.02284		0.03023	0.00076	0.00113	1	0.01003	0.02577
0.0097	1	0.0004	0.00263	0.00125	0.00346		0.81384	0.01732	1	0.05037	0.06503	0.04151		0.07393	0.02298	0.00474	1	0.0688	0.02765
0.00706	1	0.00036	0.00266	0.00159	0.00446		0.78355	0.01814	1	0.03622	0.03987	0.0351		0.09883	0.0333	0.00529	1	0.05623	0.03383
0.00649	1	0.00022	0.00134	0.00044	0.00103		0.79779	0.00517	1	0.03886	0.05824	0.02348		0.04431	0.0003	0.00211	1	0.03346	0.03652
0.01122	1	0.00056	0.00181	0.00109	0.00235		0.68449	0.00751	1	0.01596	0.04169	0.02402		0.0801	0.00397	0.00697	1	0.07642	0.05567
0.01106	1	0.00035	0.00116	0.00074	0.00247		0.66947	0.02784	1	0.03443	0.07178	0.06422		0.00197	0.00031	5e-05	1	0.05154	0.04685
0.01441	1	0.00037	0.00653	0.001	0.00385		0.71488	0.02521	1	0.04354	0.17725	0.02944		0.02906	0.00443	0.00092	1	0.1337	0.01763
0.00685	1	0.00068	0.00337	0.00377	0.00972		0.94994	0.04329	1	0.04983	0.06208	0.0283		0.05684	0.00199	0.0019	1	0.06957	0.04737
Slc12a3							Calb1							Aqp2
pre-sort	Glom	PT	TAL	DCT	CNT/CD		pre-sort	Glom	PT	TAL	DCT	CNT/CD		pre-sort	Glom	PT	TAL	DCT	CNT/CD
0.07089	0.00275	0.00236	0.02383	1	0.04911		0.13637	0.0183	0.00441	0.01581	1	0.69056		0.08784	0.01662	0.00123	0.00378	0.00603	1
0.05529	0.00032	0.01021	0.0099	1	0.00874		0.15401	0.0022	0.00893	0.0138	1	0.45499		0.05855	0.00091	0.0004	0.00079	0.0079	1
0.0789	0.00154	0.00973	0.01824	1	0.04794		0.17304	0.01161	0.00932	0.0297	1	0.6397		0.10641	0.00228	0.00117	0.01198	0.08263	1
0.03437	0.00082	0.0035	0.00977	1	0.00798		0.12973	0.01032	0.00608	0.02879	1	0.59085		0.08024	0.01334	0.00093	0.00387	0.0172	1
0.05208	0.00016	0.0036	0.02474	1	0.01757		0.05613	0.00169	0.00224	0.02032	1	0.27872		0.0285	0.00273	0.00027	0.00197	0.00271	1
0.04617	0.00149	0.00422	0.02029	1	0.0251		0.08865	0.00347	0.00541	0.04262	1	0.37157		0.03931	0.00539	0.0006	0.0033	0.00488	1
0.04714	0.00068	0.00722	0.07656	1	0.05141		0.03959	0.00143	0.00267	0.09408	1	0.80717		0.04044	0.00394	0.00067	0.00633	0.01333	1
0.06759	0.0013	0.01097	0.06057	1	0.06518		0.12933	0.00491	0.00288	0.0265	1	0.35255		0.07439	0.00758	0.00112	0.00122	0.01477	1
0.06693	0.00046	0.01149	0.01079	1	0.05473		0.0618	0.00221	0.00196	0.00776	1	0.47783		0.03535	0.00376	0.00014	0.00134	0.01085	1

## Sheet: Figure 6
Figure 6
LRP2						SLC12A1						SLC12A3						AQP2
pre-sort	PT	TAL	DCT	CNT/CD		pre-sort	PT	TAL	DCT	CNT/CD		pre-sort	PT	TAL	DCT	CNT/CD		pre-sort	PT	TAL	DCT	CNT/CD
0.484	1	0.014	0.09	0.011		0.0543	0.0004	1	0.9482	0.0955		0.325	0.0011	1.0708	1.9575	0.9611		0.2074	0.0015		0.0626	1
0.559	1	0.558	1.338	0.215		0.0891	0.0146	1	0.0444	0.0023		0.0977	0.0022	0.0436	0.0425	0.3509		0.3829	0.0039		0.031	1
0.534	1	0.019		0.022		0.0919	0.0008	1		0.1826		0.6967	0.0041	2.8983		1.244		0.5903	0.0046	0.108		1
0.407	1	0.354		0.135		0.2059	0.0223	1		0.3816		0.1444	0.0122	0.842		0.3293		0.3641	0.0162	0.0816		1

## Sheet: Supp Fig. 7
Supplementary Figure 7
Nphs2							Wt1							Slc34a3
pre-sort	Glom	PT	TAL	DCT	CNT/CD		pre-sort	Glom	PT	TAL	DCT	CNT/CD		pre-sort	Glom	PT	TAL	DCT	CNT/CD
0.03987	1	0.0015	0.01067	0.0016	0.01236		0.00926	1	0.00014	0.00131	0.00033	0.00105		0.62895	0.03333	1	0.01707	0.05891	0.03425
0.01158	1	0.00019	0.00251	0.00041	0.00178		0.01036	1	0.00015	0.00211	0.00036	0.00183		0.49763	0.00742	1	0.01538	0.03984	0.00993
0.02486	1	0.0008	0.00634	0.00097	0.00675		0.00812	1	0.00013	0.0013	0.00029	0.00256		0.80675	0.01855	1	0.0508	0.04436	0.02784
0.01336	1	0.00035	0.00292	0.00057	0.00388		0.00698	1	0.00011	0.00129	0.00026	0.00406		0.76608	0.02301	1	0.03074	0.04979	0.02764
0.00729	1	4e-05	0.00074	0.00022	0.00027		0.00716	1	2e-05	0.00073	0.0002	0.00012		0.73705	0.00658	1	0.01795	0.03593	0.00939
0.01125	1	0.00038	0.00133	0.00042	0.00203		0.01029	1	0.00029	0.00129	0.00045	0.0016		0.53362	0.00689	1	0.01502	0.02015	0.01253
0.00771	1	0.00014	0.00104	0.00045	0.00149		0.00722	1	0.00016	0.00041	0.00017	0.00114		0.66574	0.00957	1	0.04288	0.06928	0.04104
0.01122	1	0.00015	0.00427	0.00043	0.00233		0.01109	1	9e-05	0.00325	0.00029	0.00213		0.76706	0.02035	1	0.02024	0.04894	0.01956
0.00663	1	0.00014	0.00131	0.00062	0.00812		0.00544	1	0.0001	0.00097	0.00032	0.00689		0.85771	0.01372	1	0.04239	0.02175	0.01619
Umod							Pvalb							Trpm6
pre-sort	Glom	PT	TAL	DCT	CNT/CD		pre-sort	Glom	PT	TAL	DCT	CNT/CD		pre-sort	Glom	PT	TAL	DCT	CNT/CD
0.08536	0.01094	0.0035	1	0.22348	0.03053		0.03348	0.00162	0.0021	0.00828	1	0.02116		0.06645	0.00727	0.00187	0.01133	1	0.19894
0.06102	0.00104	0.00879	1	0.24204	0.04753		0.01313	0.0007	0.01114	0.00425	1	0.00063		0.08838	0.0092	0.00637	0.00768	1	0.01237
0.09924	0.00709	0.01409	1	0.20283	0.05008		0.07689	0.00358	0.00232	0.00812	1	0.01624		0.06259	0.0235	0.00509	0.01195	1	0.08564
0.08874	0.0075	0.00893	1	0.23553	0.04209		0.05309	0.01017	0.01127	0.0224	1	0.00625		0.0827	0.04161	0.01082	0.01367	1	0.00603
0.04327	0.00099	0.00355	1	0.13568	0.03726		0.03292	0.0002	0.00201	0.01288	1	0.00454		0.0412	0.0107	0.00236	0.01639	1	0.07002
0.06409	0.00312	0.00795	1	0.1605	0.04402		0.04376	0.00296	0.00196	0.02112	1	0.00461		0.04837	0.00385	0.00254	0.02488	1	0.04212
0.04526	0.00282	0.00658	1	0.20887	0.06038		0.00028	0	1e-05	0.07675	1	0.02212		0.00129	0.00028	0.00015	0.04398	1	0.10754
0.0498	0.00237	0.00619	1	0.19472	0.02617		0.0156	0.03637	0.03887	0.03906	1	0.01727		0.01715	0.03112	0.00104	0.0138	1	0.09413
0.05694	0.00174	0.00479	1	0.14207	0.0464		0.10299	0.00358	0.03915	0.03466	1	0.01847		0.0602	0.01537	0.01105	0.01385	1	0.14821
Slc8a1							Scnn1g							Slc26a4
pre-sort	Glom	PT	TAL	DCT	CNT/CD		pre-sort	Glom	PT	TAL	DCT	CNT/CD		pre-sort	Glom	PT	TAL	DCT	CNT/CD
0.15106	0.23772	0.00709	0.02795	1	0.82222		0.07388	0.00714	0.00119	0.004	0.0701	1		0.02449	0.00314	0.00098	0.00665	0.01351	1
0.18062	0.22695	0.00944	0.02153	1	0.5682		0.0477	0.00032	0.00025	0.00115	0.03698	1		0.06	0.00061	0.0006	0.003	0.02052	1
0.19923	0.12518	0.00796	0.03527	1	0.56543		0.06952	0.001	0.00082	0.00759	0.01856	1		0.06295	0.00311	0.00056	0.01466	0.04884	1
0.20438	0.20393	0.0091	0.03731	1	0.65633		0.06867	0.00217	0.00085	0.00636	0.03028	1		0.06142	0.00242	0.00093	0.01338	0.04166	1
0.06557	0.11875	0.00155	0.02578	1	0.37962		0.05912	0.01558	0.00043	0.00905	0.05497	1		0.02615	0.00322	0.00045	0.00512	0.0076	1
0.15186	0.27369	0.00346	0.06813	1	0.63384		0.06078	0.00229	0.00057	0.01131	0.02983	1		0.04735	0.00368	0.0008	0.00863	0.01252	1
0.16422	0.20548	0.00755	0.13661	1	0.93583		0.01398	0.0029	0.00022	0.04573	0.06846	1		0.04376	0.00387	0.00165	0.01832	0.05113	1
0.08466	0.21515	0.00285	0.04716	1	0.55063		0.10097	0.00627	0.00055	0.00493	0.09596	1		0.04478	0.00441	0.0016	0.01095	0.04674	1
0.05978	0.10973	0.00095	0.01144	1	0.62323		0.06455	0.08885	0.00507	0.01414	0.17402	1		0.03722	0.00249	0.00106	0.00339	0.05946	1

## Sheet: Supp Fig. 9
Supplementary Figure 9
SLC34A1						UMOD						PVALB						TRPM6
pre-sort	PT	TAL	DCT	CNT/CD		pre-sort	PT	TAL	DCT	CNT/CD		pre-sort	PT	TAL	DCT	CNT/CD		pre-sort	PT	TAL	DCT	CNT/CD
0.781	1	0.081	0.014	0.015		0.0618	0.0013	1	0.7933	0.0792		0.0289	0.0003	0.1815	1.6869	0.0802		0.0724	0.0039		0.3626	0.2701
0.34	1	0.956	1.021	0.42		0.204	0.0181	1	0.0315	0.5488		0.0438	0.0019	0.0527	0.3131	0.1043		0.0213	0.0009	0.0049	1.6374	0.0773
0.414	1	0.006		0.003		0.0684	0.0008	1		0.1105		0.1408	0.0021	0.6126		0.4454		0.2266	0.0099	1.2128		0.384
0.489	1	0.268		0.022		0.2187	0.0201	1		0.2101		0.554	0.0686	0.9978		0.9816		0.0909	0.26	0.8129		0.352
CALB1						SLC8A1						SCNN1G						SLC26A4
pre-sort	PT	TAL	DCT	CNT/CD		pre-sort	PT	TAL	DCT	CNT/CD		pre-sort	PT	TAL	DCT	CNT/CD		pre-sort	PT	TAL	DCT	CNT/CD
0.3045	0.0022	0.2244	0.2276	1		0.2009	0.0015		0.114	1		0.268	0.0006		0.0432	1		0.3163	0.0024		0.1135	1
0.2511	0.0071	0.0282	0.1223	1		0.2797	0.0076		0.0242	1		0.2108	0.0034		0.0157	1		0.2105	0.008		0.0763	1
0.2172	0.0018	0.5548		1		0.1911	0.0011	0.1394		1		0.4898	0.0067	0.0424		1		0.5923	0.0093	0.5176		1
0.3308	0.0534	0.7372		1		0.1754	0.0202	0.2473		1		0.2742	0.0368	0.1016		1		0.2618	0.0267	0.1001		1
